# Supplementary material for: Coal-Derived Humic Substances: Insight into Chemical Structure Parameters and Biomedical Properties
Source: Molecules. 2024 Mar 29;29(7):1530. doi: 10.3390/molecules29071530 (PMC11013056; doi:10.3390/molecules29071530)
Supplement: Supplementary file 1 [file molecules-29-01530-s001.zip]

Archive with 1 entries (1 files):
- molecules-2876782-supplementary.pdf
